# Supplementary material for: Histone Recognition and Large-Scale Structural Analysis of the Human Bromodomain Family
Source: Cell. 2012 Mar 30;149(1):214–31. doi: 10.1016/j.cell.2012.02.013 (PMC3326523; doi:10.1016/j.cell.2012.02.013)
Supplement: Table S1. Cloning Information of BRD Constructs, Related to Experimental Procedures [file mmc1.xls]

## Sheet: Table S1
		Name	Genbank ID	DNA Source	Forward Primer	Reverse Primer	Length	Amplified sequence	Vector
		ASH1L	gi|110349788	Genscript	TACTTCCAATCCATGGAAGTGGCGCGTGCGGC	TATCCACCTTTACTGTCATTCGCTGGCGGTTTCGCC	414	TACTTCCAATCCATGGAAGTGGCGCGTGCGGCGCGTCTGGCCCAGATTTTTAAAGAAATTTGCGATGGCATTATTAGCTATAAAGATAGCAGCCGTCAGGCGCTGGCCGCCCCGCTGCTGAACCTGCCGCCGAAAAAAAAAAATGCCGATTATTATGAAAAAATTAGCGATCCGCTGGATCTGATTACCATCGAAAAACAGATTCTGACCGGTTATTATAAAACCGTGGAAGCGTTTGATGCCGATATGCTGAAAGTGTTTCGTAATGCCGAAAAATATTATGGTCGCAAAAGCCCGGTTGGCCGCGATGTTTGTCGCCTGCGTAAAGCGTATTATAACGCCCGTCATGAAGCGAGCGCCCAGATTGATGAAATTGTGGGCGAAACCGCCAGCGAATGA…	pNIC28-Bsa4
		ATAD2	gi|24497618	Genscript	TACTTCCAATCCATGCAGGAAGAAGATACCTTTCG	TATCCACCTTTACTGTCAACGGCTTTCCTGAATTTCTTC	417	TACTTCCAATCCATGCAGGAAGAAGATACCTTTCGCGAACTGCGTATTTTTCTGCGCAACGTGACCCATCGTCTGGCGATTGATAAACGTTTTCGTGTTTTTACCAAACCGGTTGATCCGGATGAAGTGCCGGATTATGTGACCGTGATTAAACAGCCGATGGATCTGAGCAGCGTTATCAGCAAAATTGATCTGCATAAATATCTGACCGTTAAAGATTATCTGCGCGATATTGATCTGATCTGCAGCAATGCGCTGGAATATAATCCGGATCGTGATCCGGGCGATCGCCTGATTCGTCATCGTGCGTGTGCGCTGCGCGATACCGCCTATGCGATTATTAAAGAAGAACTGGATGAAGATTTTGAACAGCTGTGCGAAGAAATTCAGGAAAGCCGT…	pNIC28-Bsa4
		BAZ1B	gi|14670392	Genscript	TTAAGAAGGAGATATACTATGCGTCAGAGCCTGGAACTG	GATTGGAAGTAGAGGTTCTCTGCAAATTTTTTGCGTTTGCGGCG	398	TTAAGAAGGAGATATACTATGCGTCAGAGCCTGGAACTGCAGAAATGCGAAGAAATTCTGCACATGATTGTGAAATATCGTTTTAGCTGGCCGTTTCGTGAACCGGTTACCCGCGATGAAGCCGAAGATTATTATGATGTGATTACCCATCCGATGGATTTTCAGACCGTGCAGAATAAATGTAGCTGTGGCAGCTATCGTAGCGTTCAGGAATTTCTGACCGATATGAAACAGGTGTTTACCAATGCCGAAGTGTATAATTGCCGCGGCAGCCATGTGCTGAGCTGCATGGTGAAAACCGAACAGTGTCTGGTGGCCCTGCTGCATAAACATCTGCCGGGCCATCCGTATGTGCGCCGCAAACGCAAAAAATTTGCAGAGAACCTCTACTTCCAATC	pNIC-CTHF
		BAZ2B	gi|94681063	Genscript	TACTTCCAATCCATGAGCGTGAAAAAACCGAAACG	TATCCACCTTTACTGTCAGCTAACTTTAAAGGTATCGGTC	378	TACTTCCAATCCATGAGCGTGAAAAAACCGAAACGCGATGATAGCAAAGATCTGGCGCTGTGCAGCATGATTCTGACCGAAATGGAAACCCATGAAGATGCGTGGCCGTTTCTGCTGCCGGTGAACCTGAAACTGGTTCCGGGCTATAAAAAAGTGATTAAAAAACCGATGGATTTTAGCACCATTCGTGAAAAACTGAGCAGCGGTCAGTATCCGAACCTGGAAACCTTTGCGCTGGATGTGCGTCTGGTGTTTGATAACTGCGAAACCTTTAACGAAGATGATAGCGATATTGGCCGTGCCGGTCATAACATGCGCAAATATTTTGAAAAAAAATGGACCGATACCTTTAAAGTTAGCTGACAGTAAAGGTGGATA	pNIC28-Bsa4
		BRD1	gi|11321642	MGC|BC030007: AT87-A5	TACTTCCAATCCATGGAGCAGGTCGCCATGGAG	TATCCACCTTTACTGTCAAGCAGGCCGCTCAGGCAG	432	TACTTCCAATCCATGGAGCAGGTCGCCATGGAGCTGCGGCTGACCCCGCTGACGGTGCTGCTGCGCTCAGTGCTGGACCAGCTGCAAGACAAGGACCCCGCCAGGATATTTGCGCAGCCCGTGAGTCTGAAGGAGGTACCAGATTATTTGGATCACATTAAACATCCCATGGACTTTGCCACAATGAGGAAACGGTTAGAAGCTCAAGGGTATAAAAACCTCCATGAGTTTGAGGAGGATTTTGATCTCATTATAGATAACTGCATGAAGTACAATGCCAGGGACACCGTGTTCTATAGAGCCGCGGTGAGGCTGCGCGATCAGGGAGGTGTTGTTCTGAGGCAGGCCCGGCGCGAGGTGGACAGCATCGGCTTGGAAGAGGCCTCGGGGATGCACCTG…	pNIC28-Bsa4
		BRD2(1)	gi|4826806	MGC|BC063840: AT94-G10	TACTTCCAATCCATGAAACCGGGCCGCGTAACTAATC	TATCCACCTTTACTGTCAGTTTTTCGGAATGGTCACCAC	405	TACTTCCAATCCATGAAACCGGGCCGCGTAACTAATCAGCTGCAGTACCTGCACAAAGTGGTGATGAAAGCTCTGTGGAAACATCAATTTGCGTGGCCATTTCGCCAGCCGGTGGATGCGGTCAAACTGGGTCTGCCGGATTATCATAAAATCATCAAACAGCCGATGGATATGGGTACGATTAAACGACGCCTGGAAAATAACTATTATTGGGCGGCCTCTGAATGCATGCAGGATTTTAACACCATGTTTACGAATTGTTATATCTATAACAAACCGACCGATGATATCGTCTTGATGGCCCAGACTCTGGAGAAAATATTTTTACAAAAAGTTGCAAGCATGCCGCAGGAAGAACAGGAGCTGGTGGTGACCATTCCGAAAAACTGACAGTAAAGG…	pNIC28-Bsa4
		BRD2(2)	gi|4826806	MGC|BC063840: AT94-G10	TACTTCCAATCCATGGAACAACTGAAGCATTGCAATGGC	TATCCACCTTTACTGTCAATCTGGCATCTTGGCATAACGGAA	369	TACTTCCAATCCATGGGCAAACTGAGCGAACAACTGAAGCATTGCAATGGCATTCTTAAAGAGCTCCTGAGTAAAAAACACGCCGCCTATGCGTGGCCATTTTATAAACCGGTGGATGCCTCTGCGCTGGGTCTGCATGATTATCACGATATCATTAAACATCCGATGGATCTCTCAACCGTTAAACGTAAAATGGAAAATCGCGATTATCGTGATGCCCAGGAATTTGCGGCGGATGTACGCCTCATGTTTTCGAACTGCTACAAATATAACCCTCCAGATCACGATGTTGTGGCAATGGCACGAAAGCTACAGGATGTATTTGAGTTCCGTTATGCCAAGATGCCAGATTGACAGTAAAGGTGGATA	pNIC28-Bsa4
		BRD3(1)	gi|11067749	Commercial source	TACTTCCAATCCATGCCGGAGGTCTCCAACCC	TATCCACCTTTACTGTCATTCCTCTTGGGGCATCTGG	366	TACTTCCAATCCATGGGCAAGCTGTCGGAGCACCTACGCTACTGCGACAGCATCCTCAGGGAGATGCTATCCAAGAAGCACGCGGCCTACGCCTGGCCCTTCTACAAGCCAGTGGATGCCGAGGCCCTGGAGCTGCACGACTACCACGACATCATCAAGCACCCGATGGACCTCAGCACCGTGAAAAGGAAGATGGATGGCCGAGAGTACCCAGACGCACAGGGCTTTGCTGCTGATGTCCGGCTGATGTTCTCGAATTGCTACAAATACAATCCCCCAGACCACGAGGTTGTGGCCATGGCCCGGAAGCTCCAGGACGTGTTTGAGATGAGGTTTGCCAAGATGCCATGACAGTAAAGGTGGATA	pNIC28-Bsa4
		BRD3(2)	gi|11067749	Commercial source	TACTTCCAATCCATGGGCAAGCTGTCGGAGCAC	TATCCACCTTTACTGTCATGGCATCTTGGCAAACCTC	396	TACTTCCAATCCATGCCGGAGGTCTCCAACCCCAGCAAGCCCGGCCGCAAGACCAACCAGCTGCAGTACATGCAGAATGTGGTGGTGAAGACGCTCTGGAAACACCAGTTCGCCTGGCCCTTCTACCAGCCCGTGGACGCAATCAAATTGAACCTGCCGGATTATCATAAAATAATTAAAAACCCAATGGATATGGGGACTATTAAGAAGAGACTAGAAAATAATTATTATTGGAGTGCAAGCGAATGTATGCAGGACTTCAACACCATGTTTACAAATTGTTACATTTATAACAAGCCCACAGATGACATAGTGCTAATGGCCCAAGCTTTAGAGAAAATTTTTCTACAAAAAGTGGCCCAGATGCCCCAAGAGGAATGACAGTAAAGGTGGATA	pNIC28-Bsa4
		BRD4(1)	gi|19718731	Commercial source	TACTTCCAATCCATGAACCCCCCGCCCCCAG	TATCCACCTTTACTGTCATTCTTCTGTGGGTAGCTCATTTATTTTTTG	408	TACTTCCAATCCATGAACCCCCCGCCCCCAGAGACCTCCAACCCTAACAAGCCCAAGAGGCAGACCAACCAACTGCAATACCTGCTCAGAGTGGTGCTCAAGACACTATGGAAACACCAGTTTGCATGGCCTTTCCAGCAGCCTGTGGATGCCGTCAAGCTGAACCTCCCTGATTACTATAAGATCATTAAAACGCCTATGGATATGGGAACAATAAAGAAGCGCTTGGAAAACAACTATTACTGGAATGCTCAGGAATGTATCCAGGACTTCAACACTATGTTTACAAATTGTTACATCTACAACAAGCCTGGAGATGACATAGTCTTAATGGCAGAAGCTCTGGAAAAGCTCTTCTTGCAAAAAATAAATGAGCTACCCACAGAAGAATGACAGTAA…	pNIC28-Bsa4
		BRD4(1)	gi|19718731	Commercial source	TACTTCCAATCCATGAACCCCCCGCCCCCAG	TATCCACCTTTACTGCTTTCTTCTGTGGGTAGCTCATTTATTTTTTG	407	TACTTCCAATCCATGAACCCCCCGCCCCCAGAGACCTCCAACCCTAACAAGCCCAAGAGGCAGACCAACCAACTGCAATACCTGCTCAGAGTGGTGCTCAAGACACTATGGAAACACCAGTTTGCATGGCCTTTCCAGCAGCCTGTGGATGCCGTCAAGCTGAACCTCCCTGATTACTATAAGATCATTAAAACGCCTATGGATATGGGAACAATAAAGAAGCGCTTGGAAAACAACTATTACTGGAATGCTCAGGAATGTATCCAGGACTTCAACACTATGTTTACAAATTGTTACATCTACAACAAGCCTGGAGATGACATAGTCTTAATGGCAGAAGCTCTGGAAAAGCTCTTCTTGCAAAAAATAAATGAGCTACCCACAGAAGAAAGCAGTAAA…	pNIC-Bio2
		BRD4(2)	gi|19718731	Commercial source	TACTTCCAATCCATGAAGGACGTGCCCGACTCTC	TATCCACCTTTACTGTCACTCGTCCGGCATCTTGGC	417	TACTTCCAATCCATGAAGGACGTGCCCGACTCTCAGCAGCACCCAGCACCAGAGAAGAGCAGCAAGGTCTCGGAGCAGCTCAAGTGCTGCAGCGGCATCCTCAAGGAGATGTTTGCCAAGAAGCACGCCGCCTACGCCTGGCCCTTCTACAAGCCTGTGGACGTGGAGGCACTGGGCCTACACGACTACTGTGACATCATCAAGCACCCCATGGACATGAGCACAATCAAGTCTAAACTGGAGGCCCGTGAGTACCGTGATGCTCAGGAGTTTGGTGCTGACGTCCGATTGATGTTCTCCAACTGCTATAAGTACAACCCTCCTGACCATGAGGTGGTGGCCATGGCCCGCAAGCTCCAGGATGTGTTCGAAATGCGCTTTGCCAAGATGCCGGACGAG…	pNIC28-Bsa4
		BRD4(2)	gi|19718731	Commercial source	TACTTCCAATCCATGAAGGACGTGCCCGACTCTC	TATCCACCTTTACTGCTCTCGTCCGGCATCTTGGC	416	TACTTCCAATCCATGAAGGACGTGCCCGACTCTCAGCAGCACCCAGCACCAGAGAAGAGCAGCAAGGTCTCGGAGCAGCTCAAGTGCTGCAGCGGCATCCTCAAGGAGATGTTTGCCAAGAAGCACGCCGCCTACGCCTGGCCCTTCTACAAGCCTGTGGACGTGGAGGCACTGGGCCTACACGACTACTGTGACATCATCAAGCACCCCATGGACATGAGCACAATCAAGTCTAAACTGGAGGCCCGTGAGTACCGTGATGCTCAGGAGTTTGGTGCTGACGTCCGATTGATGTTCTCCAACTGCTATAAGTACAACCCTCCTGACCATGAGGTGGTGGCCATGGCCCGCAAGCTCCAGGATGTGTTCGAAATGCGCTTTGCCAAGATGCCGGACGAG…	pNIC-Bio2
		BRD7	gi|41350212	MGC|BC050728: AT78-B10	TACTTCCAATCCATGGAAGAAGTAGAACAGACACC	TATCCACCTTTACTGTCATCTTTCCTGGCTAAGAATTTTC	357	TACTTCCAATCCATGGAAGAAGTAGAACAGACACCCCTTCAAGAAGCTTTGAATCAACTGATGAGACAATTGCAGAGAAAAGATCCAAGTGCTTTCTTTTCATTTCCTGTGACTGATTTTATTGCTCCTGGCTACTCCATGATCATTAAACACCCAATGGATTTTAGTACCATGAAAGAAAAGATCAAGAACAATGACTATCAGTCCATAGAAGAACTAAAGGATAACTTCAAACTAATGTGTACTAATGCCATGATTTACAATAAACCAGAGACCATTTATTATAAAGCTGCAAAGAAGCTGTTGCACTCAGGAATGAAAATTCTTAGCCAGGAAAGATGACAGTAAAGGTGGATA	pNIC28-Bsa4
		BRD9	gi|57770383 updated to gi|237649104	Genscript	TACTTCCAATCCATGCTGAAACTGAGCGCGGAAAATG	TATCCACCTTTACTGTCACTGGCTAAAATCCATATCCTG	423	TACTTCCAATCCATGCTGAAACTGAGCGCGGAAAATGAAAGCACCCCGATTCAGCAGCTGCTGGAACATTTCCTGCGCCAGCTGCAGCGTAAAGATCCGCATGGCTTTTTTGCGTTCCCGGTGACCGATGCGATTGCGCCGGGTTATAGCATGATTATTAAACATCCGATGGATTTTGGTACCATGAAAGATAAAATCGTGGCGAATGAATATAAAAGCGTGACCGAATTTAAAGCCGATTTCAAACTGATGTGCGATAACGCGATGACCTATAACCGTCCGGATACCGTGTATTATAAACTGGCCAAAAAAATTCTGCATGCGGGTTTTAAAATGATGAGCAAAGAACGTCTGCTGGCCCTGAAACGCAGCATGAGCTTTATGCAGGATATGGATTTT…	pNIC28-Bsa4
		BRDT(1)	gi|46399198	IMAGE : 5742670	TACTTCCAATCCATGAATACTAAGAAAAATGGGCGATTG	TATCCACCTTTACTGTCACTCTTCTTGTGGCATCTGAG	384	TACTTCCAATCCATGAATACTAAGAAAAATGGGCGATTGACAAATCAACTTCAGTATCTACAAAAAGTTGTCCTAAAGGATTTATGGAAGCATAGTTTTTCATGGCCCTTTCAACGTCCTGTGGATGCTGTGAAACTACAGTTGCCTGATTATTATACCATTATAAAAAACCCAATGGATTTAAATACAATTAAGAAGCGCTTGGAGAATAAATATTATGCGAAGGCTTCAGAATGTATAGAAGACTTCAATACAATGTTCTCAAATTGTTATTTATATAACAAGCCTGGAGATGACATTGTTCTTATGGCACAAGCTCTAGAGAAGCTGTTTATGCAGAAATTATCTCAGATGCCACAAGAAGAGTGACAGTAAAGGTGGATA	pNIC28-Bsa4
		BRPF1	gi|51173720	MGC|BC053851: AT79-B12	TACTTCCAATCCATGGAGATGCAGCTGACTCCTTTC	TATCCACCTTTACTGTCAGCCCATTTTTTCTGCCTGG	393	TACTTCCAATCCATGGAGATGCAGCTGACTCCTTTCCTCATCCTCCTTCGCAAAACCTTGGAGCAGCTCCAAGAGAAGGACACAGGCAACATCTTCAGCGAGCCGGTCCCTCTGTCTGAGGTAACCGAATTGGACGAAGTACCTGACTACCTAGACCACATCAAAAAGCCCATGGACTTTTTCACCATGAAGCAGAACTTGGAGGCTTACCGCTACCTGAATTTTGATGATTTTGAGGAGGACTTCAACCTCATCGTCAGCAACTGCCTCAAGTATAACGCCAAGGACACCATCTTCTACCGGGCAGCAGTGCGGCTTCGTGAGCAGGGTGGTGCTGTGCTCCGCCAGGCCCGGCGCCAGGCAGAAAAAATGGGCTGACAGTAAAGGTGGATA	pNIC28-Bsa4
		BRWD3(2)	gi|296011086	Genscript	TACTTCCAATCCATGCGTCAGAGCCTGAAATGCAAC	TATCCACCTTTACTGTCAGCGTTTCTGGCTCTGAATC	480	TACTTCCAATCCATGCGTCAGAGCCTGAAATGCAACCCGGATGCCTGGAAAAAACAGTGCAAAGAACTGCTGAGCCTGATTTATGAACGCGAAGATAGCGAACCGTTTCGTCAGCCGGCGGATCTGCTGAGCTATCCGGGCCATCAGGAACAGGAAGGCGAAAGCAGCGAAAGCGTGGTGCCGGAACGCCAGCAGGATAGCAGCCTGAGCGAAGATTATCAGGATGTGATTGATACCCCGGTGGATTTTAGCACCGTTAAAGAAACCCTGGAAGCGGGTAATTATGGCAGCCCGCTGGAATTTTATAAAGATGTGCGCCAGATTTTTAATAATAGCAAAGCGTATACCAGCAATAAAAAAAGCCGTATTTATAGCATGATGCTGCGCCTGAGCGCGCTG…	pNIC28-Bsa4
		CECR2	gi|148612882	Genscript	TACTTCCAATCCATGCGTGAAGAAAAAAAAACCAAAG	TATCCACCTTTACTGTCAATGTTTCATCATCGCACGATG	375	TACTTCCAATCCATGCGTGAAGAAAAAAAAACCAAAGATCTGTTTGAACTGGATGATGATTTTACCGCCATGTATAAAGTGCTGGATGTGGTGAAAGCCCACAAAGATAGCTGGCCGTTTCTGGAACCGGTGGATGAAAGCTATGCGCCGAATTATTATCAGATCATTAAAGCGCCGATGGATATTAGCAGCATGGAAAAAAAACTGAATGGTGGCCTGTATTGCACCAAAGAAGAATTTGTGAACGATATGAAAACCATGTTTCGTAACTGCCGTAAATATAATGGTGAAAGCAGCGAATATACCAAAATGAGCGATAACCTGGAACGTTGCTTTCATCGTGCGATGATGAAACATTGACAGTAAAGGTGGATA	pNIC28-Bsa4
		CREBBP	gi|119943104	Genscript	TACTTCCAATCCATGCGCAAAAAAATTTTTAAACCGG	TATCCACCTTTACTGTCAGCCCAGGCTCTGCATCAC	384	TACTTCCAATCCATGCGCAAAAAAATTTTTAAACCGGAAGAACTGCGTCAGGCGCTGATGCCGACCCTGGAAGCGCTGTATCGCCAGGATCCGGAAAGCCTGCCGTTTCGTCAGCCGGTGGATCCGCAGCTGCTGGGTATCCCGGATTATTTTGATATTGTGAAAAACCCGATGGATCTGAGCACCATCAAACGCAAACTGGATACCGGCCAGTATCAGGAACCGTGGCAGTATGTGGATGATGTTTGGCTGATGTTTAATAATGCGTGGCTGTATAACCGTAAAACCAGCCGTGTGTATAAATTCTGTAGCAAACTGGCGGAAGTTTTTGAACAGGAAATTGATCCGGTGATGCAGAGCCTGGGCTGACAGTAAAGGTGGATA	pNIC28-Bsa4
		EP300	gi|50345997	Genscript	TACTTCCAATCCATGGCGCCGGGCCAGAGCAAAAAAAAAATTTTC	TATCCACCTTTACTGTCAGCCCAGGCTCTGCATCAC	399	TACTTCCAATCCATGGCGCCGGGCCAGAGCAAAAAAAAAATTTTCAAACCGGAAGAACTGCGTCAGGCCCTGATGCCGACCCTGGAAGCCCTGTATCGTCAGGATCCGGAAAGCCTGCCGTTTCGCCAGCCGGTGGATCCGCAGCTGCTGGGTATCCCGGATTATTTTGATATTGTTAAAAGCCCGATGGATCTGAGCACCATTAAACGTAAACTGGATACCGGCCAGTATCAGGAACCGTGGCAGTATGTTGATGATATTTGGCTGATGTTTAATAATGCGTGGCTGTATAATCGCAAAACCAGCCGCGTTTATAAATATTGTAGCAAACTGAGCGAAGTGTTTGAACAGGAAATTGATCCGGTGATGCAGAGCCTGGGCTGACAGTAAAGGTGGATA	pNIC28-Bsa4
		FALZ	gi|38788274	Genscript	TACTTCCAATCCATGAGCACCGAAGATGCCATGAC	TATCCACCTTTACTGTCAATGGCTGCGGCTGGCTTTAAAG	396	TACTTCCAATCCATGAGCACCGAAGATGCCATGACCGTGCTGACCCCGCTGACCGAAAAAGATTATGAAGGTCTGAAACGTGTTCTGCGCAGCCTGCAGGCGCATAAAATGGCGTGGCCGTTTCTGGAACCGGTTGATCCGAATGATGCGCCGGATTATTATGGCGTGATTAAAGAACCGATGGATCTGGCGACCATGGAAGAACGTGTTCAGCGTCGCTATTATGAAAAACTGACCGAATTTGTGGCGGATATGACCAAAATTTTTGATAACTGCCGTTATTATAATCCGAGCGATAGCCCGTTTTATCAGTGCGCGGAAGTTCTGGAAAGCTTTTTTGTGCAGAAACTGAAAGGCTTTAAAGCCAGCCGCAGCCATTGACAGTAAAGGTGGATA	pNIC28-Bsa4
		GCN5L2	gi|153791535	MGC|BC105977: AT108-G7	TACTTCCAATCCATGGAGCTGAAGGACCCCGAC	TATCCACCTTTACTGTCACTTGTCAATGAGGCCTCCC	369	TACTTCCAATCCATGGAGCTGAAGGACCCCGACCAGCTCTACACAACCCTCAAAAACCTGCTGGCCCAAATCAAGTCTCACCCCAGTGCCTGGCCCTTCATGGAGCCTGTGAAGAAGTCGGAGGCCCCTGACTACTACGAGGTCATCCGCTTCCCCATTGACCTGAAGACCATGACTGAGCGGCTGCGAAGCCGCTACTACGTGACCCGGAAGCTCTTTGTGGCCGACCTGCAGCGGGTCATCGCCAACTGTCGCGAGTACAACCCCCCGGACAGCGAGTACTGCCGCTGTGCCAGCGCCCTGGAGAAGTTCTTCTACTTCAAGCTCAAGGAGGGAGGCCTCATTGACAAGTGACAGTAAAGGTGGATA	pNIC28-Bsa4
		KIAA1240	gi|153792536	Genscript	TACTTCCAATCCATGGAAGATCAGGAAGAAAATACC	TATCCACCTTTACTGTCAGCCACGTTTAATACGCGCTTC	435	TACTTCCAATCCATGGAAGATCAGGAAGAAAATACCCTGCGCGAACTGCGCCTGTTTCTGCGTGATGTGACCAAACGTCTGGCGACCGATAAACGTTTTAATATTTTTAGCAAACCGGTGGATATTGAAGAAGTGAGCGATTATCTGGAAGTGATTAAAGAACCGATGGATCTGAGCACCGTGATTACCAAAATCGATAAACATAATTATCTGACCGCGAAAGATTTCCTGAAAGATATTGATCTGATTTGCAGCAACGCGCTGGAATATAACCCGGATAAAGATCCGGGTGATAAAATTATTCGTCATCGCGCGTGTACCCTGAAAGATACCGCGCATGCGATTATCGCCGCCGAACTGGATCCGGAATTTAACAAACTGTGCGAAGAAATCAAAGAA…	pNIC28-Bsa4
		LOC93349	gi|134133279	Genscript	TACTTCCAATCCATGCGTAATCTGGATGAATGCGAAG	TATCCACCTTTACTGTCAGCTGTTACCATTGGTTTCCTG	573	TACTTCCAATCCATGCGTAATCTGGATGAATGCGAAGTGTGCCGTGATGGCGGTGAACTGTTTTGTTGCGATACCTGCAGCCGCGTGTTTCATGAAGATTGCCATATTCCGCCGGTGGAAAGCGAAAAAACCCCGTGGAACTGTATTTTTTGCCGTATGAAAGAAAGCCCGGGTAGCCAGCAGTGTTGCCAGGAAAGCGAAGTGCTGGAACGTCAGATGTGTCCGGAAGAACAGCTGAAATGCGAATTTCTGCTGCTGAAAGTTTATTGCTGCAGCGAAAGCAGCTTTTTTGCCAAAATCCCGTATTATTATTATATTCGCGAAGCCTGCCAGGGCCTGAAAGAACCGATGTGGCTGGATAAAATTAAAAAACGTCTGAACGAACACGGTTATCCGCAG…	pNIC28-Bsa4
		PB1(1)	gi|30794372	Genscript	TACTTCCAATCCATGCATCATAGCGTGAGCACCC	TATCCACCTTTACTGTCATTCACCTTTCTGCACAAATTC	435	TACTTCCAATCCATGCATCATAGCGTGAGCACCCCGGGTCCGAGCCGTAAACGTCGTCGTCTGAGCAACCTGCCGACCGTTGATCCGATTGCCGTGTGTCATGAACTGTATAATACCATTCGCGATTATAAAGATGAACAGGGTCGCCTGCTGTGCGAACTGTTCATTCGCGCCCCGAAACGTCGCAATCAGCCGGATTATTATGAAGTGGTTAGCCAGCCGATCGATCTGATGAAAATTCAGCAGAAACTGAAAATGGAAGAATATGATGATGTGAACCTGCTGACCGCGGATTTTCAGCTGCTGTTTAATAATGCGAAAAGCTATTATAAACCGGATAGCCCGGAATATAAAGCCGCGTGCAAACTGTGGGATCTGTATCTGCGTACCCGCAATGAA…	pNIC28-Bsa4
		PB1(2)	gi|30794372	Genscript	TACTTCCAATCCATGAGCCCGGCGTATCTGAAAG	TATCCACCTTTACTGTCATTCATGGTGTTCGATTTCCG	375	TACTTCCAATCCATGAGCCCGGCGTATCTGAAAGAAATTCTGGAACAGCTGCTGGAAGCCATCGTTGTTGCGACCAATCCGAGCGGTCGTCTGATCAGCGAACTGTTTCAGAAACTGCCGAGCAAAGTGCAGTATCCGGATTATTATGCGATCATTAAAGAACCGATTGATCTGAAAACCATTGCCCAGCGTATCCAGAACGGTAGCTATAAAAGCATCCACGCCATGGCGAAAGATATTGATCTGCTGGCGAAAAATGCGAAAACCTATAATGAACCGGGTAGCCAGGTGTTTAAAGATGCGAATAGCATTAAAAAAATTTTTTATATGAAAAAAGCGGAAATCGAACACCATGAATGACAGTAAAGGTGGATA	pNIC28-Bsa4
		PB1(3)	gi|30794372	Genscript	TACTTCCAATCCATGCAGCTGTATGATACCGTGC	TATCCACCTTTACTGTCATTCAATATCATCGCGACGCG	354	TACTTCCAATCCATGCAGCTGTATGATACCGTGCGTAGCTGCCGCAACAACCAGGGCCAGCTGATTGCGGAACCGTTCTATCATCTGCCGAGCAAAAAAAAATATCCGGATTATTATCAGCAGATTAAAATGCCGATCAGCCTGCAGCAGATTCGCACCAAACTGAAAAATCAGGAATATGAAACCCTGGATCACCTGGAATGCGATCTGAACCTGATGTTTGAAAACGCGAAACGTTATAACGTGCCGAATAGCGCGATCTATAAACGTGTTCTGAAACTGCAGCAGGTTATGCAGGCCAAAAAAAAAGAACTGGCGCGTCGCGATGATATTGAATGACAGTAAAGGTGGATA	pNIC28-Bsa4
		PB1(4)	gi|30794372	Genscript	TTAAGAAGGAGATATACTATGGGTGATAGCATGATCAGCAG	GATTGGAAGTAGAGGTTCTCTGCCGGGCTCGCCATATCATC	470	TTAAGAAGGAGATATACTATGGGTGATAGCATGATCAGCAGCGCGACCAGCGATACCGGCAGCGCGAAACGTAAAAGCAAAAAAAATATCCGTAAACAGCGCATGAAAATTCTGTTTAACGTGGTGCTGGAAGCCCGTGAACCGGGCAGCGGTCGCCGCCTGTGTGATCTGTTTATGGTGAAACCGAGCAAAAAAGATTATCCGGATTATTATAAAATCATCCTGGAACCGATGGATCTGAAAATTATTGAACACAATATCCGTAACGATAAATATGCCGGCGAAGAAGGTATGATTGAAGATATGAAACTGATGTTTCGTAACGCCCGTCACTATAACGAAGAAGGTAGCCAGGTGTATAATGATGCGCATATCCTGGAAAAACTGCTGAAAGAAAAA…	pNIC-CTHF
		PB1(5)	gi|30794372	Genscript	TACTTCCAATCCATGAGCGGCATTAGCCCGAAAAAAAG	TATCCACCTTTACTGTCAATCGCCTTCCAGATCGCG	399	TACTTCCAATCCATGAGCGGCATTAGCCCGAAAAAAAGCAAATATATGACCCCGATGCAGCAGAAACTGAACGAAGTGTATGAAGCGGTGAAAAACTATACCGATAAACGCGGTCGCCGTCTGAGCGCCATTTTTCTGCGCCTGCCGAGCCGCAGCGAACTGCCGGATTATTATCTGACCATTAAAAAACCGATGGATATGGAAAAAATTCGCAGCCACATGATGGCGAATAAATATCAGGATATTGATAGCATGGTTGAAGATTTTGTTATGATGTTCAATAACGCGTGCACCTATAACGAACCGGAAAGCCTGATCTATAAAGATGCGCTGGTGCTGCATAAAGTGCTGCTGGAAACCCGCCGCGATCTGGAAGGCGATTGACAGTAAAGGTGGATA	pNIC28-Bsa4
		PB1(6)	gi|30794372	Genscript	TACTTCCAATCCATGAACGTTACCCTGCTGATCC	TATCCACCTTTACTGTCAATCTTCTTCAATTTCTTTCGGC	468	TACTTCCAATCCATGAACGTTACCCTGCTGATCCAGGAACTGATCCACAATCTGTTCGTGAGCGTGATGAGCCACCAGGATGATGAAGGTCGCTGCTATAGCGATAGCCTGGCGGAAATCCCGGCGGTTGATCCGAATTTTCCGAACAAACCGCCGCTGACCTTTGATATCATTCGCAAAAACGTTGAAAACAACCGTTATCGTCGTCTGGATCTGTTTCAGGAACACATGTTTGAAGTGCTGGAACGTGCGCGTCGTATGAACCGTACCGATAGCGAAATCTATGAAGATGCGGTGGAACTGCAGCAGTTCTTTATTAAAATTCGCGATGAACTGTGCAAAAATGGTGAAATCCTGCTGAGCCCGGCCCTGAGCTATACCACCAAACATCTGCATAAT…	pNIC28-Bsa4
		PCAF	gi|40805843	MGC|BC070075: AT98-G8	TACTTCCAATCCATGGGAAAAGAGAAAAGTAAAGAGC	TATCCACCTTTACTGTCAGTCAATTAATCCAGCTTCCTTAATTTTAC	384	TACTTCCAATCCATGGGAAAAGAGAAAAGTAAAGAGCCCAGAGACCCTGACCAGCTTTACAGCACGCTCAAGAGCATCCTCCAGCAGGTGAAGAGCCATCAAAGCGCTTGGCCCTTCATGGAACCTGTGAAGAGAACAGAAGCTCCAGGATATTATGAAGTTATAAGGTTCCCCATGGATCTGAAAACCATGAGTGAACGCCTCAAGAATAGGTACTACGTGTCTAAGAAATTATTCATGGCAGACTTACAGCGAGTCTTTACCAATTGCAAAGAGTACAACCCCCCTGAGAGTGAATACTACAAATGTGCCAATATCCTGGAGAAATTCTTCTTCAGTAAAATTAAGGAAGCTGGATTAATTGACTGACAGTAAAGGTGGATA	pNIC28-Bsa4
		PHIP(2)	gi|34996489	Genscript	TACTTCCAATCCATGGATCATCAGCCGCGTCGTC	TATCCACCTTTACTGTCAACGTTTATGAAAGCGCAGCG	432	TACTTCCAATCCATGGATCATCAGCCGCGTCGTCGTCTGCGCAACCGTGCGCAGAGCTATGATATCCAGGCGTGGAAAAAACAGTGCGAAGAACTGCTGAATCTGATTTTTCAGTGTGAAGATAGCGAACCGTTTCGTCAGCCGGTTGATCTGCTGGAATATCCGGATTATCGCGATATCATTGATACCCCGATGGATTTTGCGACCGTGCGCGAAACCCTGGAAGCGGGTAACTATGAAAGCCCGATGGAACTGTGCAAAGATGTGCGCCTGATTTTTAGCAACAGCAAAGCCTATACCCCGAGCAAACGTAGCCGTATCTATAGCATGAGCCTGCGTCTGAGCGCGTTTTTTGAAGAACACATTAGCAGCGTGCTGAGCGATTATAAAAGCGCGCTG…	pNIC28-Bsa4
		SMARCA2	gi|48255900	Genscript	TACTTCCAATCCATGCGCCGCGGTCGTCCGC	TATCCACCTTTACTGTCATTCTTCTTCTTTGGCAATTTTC	468	TACTTCCAATCCATGCGCCGCGGTCGTCCGCCGGCGGAAAAACTGAGCCCGAACCCGCCGAAACTGACCAAACAGATGAACGCGATTATTGATACCGTTATTAACTATAAAGATCGCTGCAACGTTGAAAAAGTGCCGAGCAATAGCCAGCTGGAAATTGAAGGCAACAGCAGCGGTCGCCAGCTGAGCGAAGTGTTTATTCAGCTGCCGAGCCGTAAAGAACTGCCGGAATATTATGAACTGATTCGCAAACCGGTGGATTTTAAAAAAATTAAAGAACGTATTCGTAACCATAAATATCGTAGCCTGGGTGATCTGGAAAAAGATGTGATGCTGCTGTGCCATAATGCCCAGACCTTTAACCTGGAAGGTAGCCAGATTTATGAAGATAGCATCGTG…	pNIC28-Bsa4
		SMARCA4	gi|21071056	Genscript	TACTTCCAATCCATGCTGAGCCCGAATCCGCC	TATCCACCTTTACTGTCATTCTTCTTCTTCTTCGCTTTC	423	TACTTCCAATCCATGCTGAGCCCGAATCCGCCGAACCTGACCAAAAAAATGAAAAAAATTGTTGATGCGGTGATTAAATATAAAGATAGCAGCAGCGGTCGTCAGCTGAGCGAAGTGTTTATTCAGCTGCCGAGCCGTAAAGAACTGCCGGAATATTATGAACTGATTCGTAAACCGGTGGATTTTAAAAAAATTAAAGAACGTATTCGCAATCATAAATATCGTAGCCTGAATGATCTGGAAAAAGATGTGATGCTGCTGTGCCAGAATGCGCAGACCTTTAACCTGGAAGGCAGCCTGATTTATGAAGATAGCATTGTTCTGCAGAGCGTGTTTACCAGCGTGCGCCAGAAAATCGAAAAAGAAGATGATAGCGAAGGTGAAGAAAGCGAAGAAGAA…	pNIC28-Bsa4
			gi|21071056	Genscript	TACTTCCAATCCATGGCGGAAAAACTGAGCCCG	TATCCACCTTTACTGTCAATCATCTTCTTTTTCGATTTTCTG	399	TACTTCCAATCCATGGCGGAAAAACTGAGCCCGAATCCGCCGAACCTGACCAAAAAAATGAAAAAAATTGTTGATGCGGTGATTAAATATAAAGATAGCAGCAGCGGTCGTCAGCTGAGCGAAGTGTTTATTCAGCTGCCGAGCCGTAAAGAACTGCCGGAATATTATGAACTGATTCGTAAACCGGTGGATTTTAAAAAAATTAAAGAACGTATTCGCAATCATAAATATCGTAGCCTGAATGATCTGGAAAAAGATGTGATGCTGCTGTGCCAGAATGCGCAGACCTTTAACCTGGAAGGCAGCCTGATTTATGAAGATAGCATTGTTCTGCAGAGCGTGTTTACCAGCGTGCGCCAGAAAATCGAAAAAGAAGATGATTGACAGTAAAGGTGGATA	pNIC28-Bsa4
		SP140	gi|217330601	Genscript	TACTTCCAATCCATGCGTAACCTGGATGAATGCG	TATCCACCTTTACTGTCATTCCTGAATCGCAAACACTTC	558	TACTTCCAATCCATGCGTAACCTGGATGAATGCGAAGTGTGCCGCGATGGCGGCGAACTGTTTTGTTGTGATACCTGCAGCCGCGTGTTCCACGAAGATTGCCATATTCCGCCGGTGGAAGCCGAACGTACCCCGTGGAACTGCATCTTTTGTCGTATGAAAGAAAGCCCGGGCAGCCAGCAGTGCTGCCAGGAAAGCGAAGTGCTGGAACGTCAGATGTGTCCGGAAGAACAGCTGAAATGCGAATTTCTGCTGCTGAAAGTTTATTGTTGCAGCGAAAGCAGCTTTTTTGCCAAAATTCCGTATTATTATTATATCCGTGAAGCCTGCCAGGGTCTGAAAGAACCGATGTGGCTGGATAAAATCAAAAAACGTCTGAATGAACATGGTTATCCGCAG…	pNIC28-Bsa4
		TAF1(1)	gi|20357585	Genscript	TACTTCCAATCCATGCGTCGTACCGATCCGATG	TATCCACCTTTACTGTCAATCATCATCATCCAGCAGCG	414	TACTTCCAATCCATGCGTCGTACCGATCCGATGGTGACCCTGAGCAGCATTCTGGAAAGCATTATCAACGATATGCGCGATCTGCCGAACACCTATCCGTTTCATACCCCGGTTAACGCGAAAGTGGTTAAAGATTATTATAAAATTATCACCCGTCCGATGGATCTGCAGACCCTGCGCGAAAACGTTCGTAAACGTCTGTATCCGAGCCGCGAAGAATTTCGTGAACATCTGGAACTGATTGTGAAAAATAGCGCGACCTATAATGGCCCGAAACACAGCCTGACCCAGATTAGCCAGAGCATGCTGGATCTGTGCGATGAAAAACTGAAAGAAAAAGAAGATAAACTGGCGCGCCTGGAAAAAGCCATTAATCCGCTGCTGGATGATGATGATTGA…	pNIC28-Bsa4
		TAF1(2)	gi|20357585	Genscript	TACTTCCAATCCATGGATGATGATCAGGTGGCCTTTAG	TATCCACCTTTACTGTCAATCCAGGCTTTCCAGTTCC	438	TACTTCCAATCCATGGATGATGATCAGGTGGCCTTTAGCTTCATTCTGGATAACATTGTGACCCAGAAAATGATGGCCGTGCCGGATAGCTGGCCGTTTCATCACCCGGTGAACAAAAAATTTGTGCCGGATTATTATAAAGTGATTGTTAACCCGATGGATCTGGAAACCATTCGTAAAAATATTAGCAAACACAAATATCAGAGCCGCGAAAGCTTTCTGGATGATGTGAATCTGATTCTGGCCAATAGCGTTAAATATAATGGTCCGGAAAGCCAGTATACCAAAACCGCGCAGGAAATTGTGAACGTTTGTTATCAGACCCTGACCGAATATGATGAACATCTGACCCAGCTGGAAAAAGATATCTGCACCGCCAAAGAAGCGGCGCTGGAAGAA…	pNIC28-Bsa4
		TAF1L(1)	gi|24429572	Genscript	TACTTCCAATCCATGGTTACCCTGAGCAGCATTC	TATCCACCTTTACTGTCAATCATCATCATCCAGCAGCG	396	TACTTCCAATCCATGGTTACCCTGAGCAGCATTCTGGAAAGCATTATTAATGATATGCGCGATCTGCCGAATACCCATCCGTTTCATACCCCGGTTAACGCCAAAGTGGTGAAAGATTATTATAAAATTATTACCCGTCCGATGGATCTGCAGACCCTGCGCGAAAACGTGCGTAAATGCCTGTATCCGAGCCGCGAAGAATTTCGTGAACATCTGGAACTGATTGTGAAAAATAGCGCGACCTATAACGGCCCGAAACATAGCCTGACCCAGATTAGCCAGAGCATGCTGGATCTGTGCGATGAAAAACTGAAAGAAAAAGAAGATAAACTGGCCCGCCTGGAAAAAGCCATTAATCCGCTGCTGGATGATGATGATTGACAGTAAAGGTGGATA	pNIC28-Bsa4
		TAF1L(2)	gi|24429572	Genscript	TACTTCCAATCCATGCAGGTGGCCTTTAGCTTTATC	TATCCACCTTTACTGTCAATCCAGGCTTTCCAGTTCG	429	TACTTCCAATCCATGCAGGTGGCCTTTAGCTTTATCCTGGATAATATCGTGACCCAGAAAATGATGGCGGTGCCGGATAGCTGGCCGTTTCATCATCCGGTTAACAAAAAATTTGTTCCGGATTATTATAAAATGATTGTGAATCCGGTTGATCTGGAAACCATCCGTAAAAATATTAGCAAACATAAATATCAGAGCCGCGAAAGCTTTCTGGATGATGTGAACCTGATTCTGGCCAACAGCGTTAAATATAACGGTCCGGAAAGCCAGTATACCAAAACCGCGCAGGAAATTGTGAATATTTGCTATCAGACCATTACCGAATATGATGAACATCTGACCCAGCTGGAAAAAGATATTTGCACCGCGAAAGAAGCGGCGCTGGAAGAAGCCGAACTG…	pNIC28-Bsa4
		TAF1L(1:2)	gi|24429572	Genscript	TACTTCCAATCCATGAGCATTCATCGTCGTCGTAC	TATCCACCTTTACTGTCAATCCAGGCTTTCCAGTTCC	822	TACTTCCAATCCATGAGCATTCATCGTCGTCGTACCGATCCGATGGTGACCCTGAGCAGCATTCTGGAAAGCATTATCAACGATATGCGCGATCTGCCGAACACCTATCCGTTTCATACCCCGGTTAACGCGAAAGTGGTTAAAGATTATTATAAAATTATCACCCGTCCGATGGATCTGCAGACCCTGCGCGAAAACGTTCGTAAACGTCTGTATCCGAGCCGCGAAGAATTTCGTGAACATCTGGAACTGATTGTGAAAAATAGCGCGACCTATAATGGCCCGAAACACAGCCTGACCCAGATTAGCCAGAGCATGCTGGATCTGTGCGATGAAAAACTGAAAGAAAAAGAAGATAAACTGGCGCGCCTGGAAAAAGCCATTAATCCGCTGCTGGAT…	pNIC28-Bsa4
		TIF1α	gi|47419909	MGC|BC028689: AT26-G11	TACTTCCAATCCATGGGCCTTGTTAAGTTAACACC	TATCCACCTTTACTGTCATTCTGGTTTGGGAAACCTTTTTTC	390	TACTTCCAATCCATGGGCCTTGTTAAGTTAACACCTATAGATAAAAGGAAGTGTGAGCGCCTACTTTTATTTCTTTACTGCCATGAAATGAGCCTGGCTTTTCAAGACCCTGTTCCTCTAACTGTGCCTGATTATTACAAAATAATTAAAAATCCAATGGATTTGTCAACCATCAAGAAAAGACTACAAGAAGATTATTCCATGTACTCAAAACCTGAAGATTTTGTAGCTGATTTTAGATTGATCTTTCAAAACTGTGCTGAATTCAATGAGCCTGATTCAGAAGTAGCCAATGCTGGTATAAAACTTGAAAATTATTTTGAAGAACTTCTAAAGAACCTCTATCCAGAAAAAAGGTTTCCCAAACCAGAATGACAGTAAAGGTGGATA	pNIC28-Bsa4
		TRIM28	gi|5032179	MGC|BC004978: AU19-A7	TACTTCCAATCCATGGGAACCCTGGATGACAGTG	TATCCACCTTTACTGTCACTCCACCAGCACAGCAGAG	612	TACTTCCAATCCATGGGAACCCTGGATGACAGTGCCACCATTTGCCGTGTCTGCCAGAAGCCAGGCGATCTGGTTATGTGCAACCAGTGTGAGTTTTGTTTCCACCTGGACTGTCACCTGCCGGCCCTGCAGGATGTACCAGGGGAGGAGTGGAGCTGCTCACTCTGCCATGTGCTCCCTGACCTGAAGGAGGAGGATGGCAGCCTCAGCCTGGATGGTGCAGACAGCACTGGCGTGGTGGCCAAGCTCTCACCAGCCAACCAGCGGAAATGTGAGCGTGTACTGCTGGCCCTATTCTGTCACGAACCCTGCCGCCCCCTGCATCAGCTGGCTACCGACTCCACCTTCTCCCTGGACCAGCCCGGTGGCACCCTGGATCTGACCCTGATCCGTGCCCGC…	pNIC28-Bsa4
		TRIM33	gi|74027249	Commercial source	TTAAGAAGGAGATATACTATGAGCCCCGTGGACCAAAGG	GATTGGAAGTAGAGGTTCTCTGCAACTGCTTTCCCTGCCTGAG	377	TTAAGAAGGAGATATACTATGAGCCCCGTGGACCAAAGGAAATGTGAACGTCTTCTGCTTTACCTCTATTGCCATGAATTAAGTATTGAATTCCAGGAGCCTGTTCCTGCTTCGATACCAAACTACTATAAAATTATAAAGAAACCAATGGATTTATCCACCGTGAAAAAGAAGCTTCAGAAAAAACATTCCCAACACTACCAAATCCCGGATGACTTTGTGGCCGATGTCCGTTTGATCTTCAAGAACTGTGAAAGGTTTAATGAAATGATGAAAGTTGTTCAAGTTTATGCAGACACACAAGAGATTAATTTGAAGGCTGATTCAGAAGTAGCTCAGGCAGGGAAAGCAGTTGCAGAGAACCTCTACTTCCAATC	pNIC-CTHF
		WDR9(2)	gi|16445436	Genscript	TACTTCCAATCCATGGCGACCAACTATGTGGAAAG	TATCCACCTTTACTGTCATTCGTTAAATTTCTGACCAATTTTAAAATC	396	TACTTCCAATCCATGGCGACCAACTATGTGGAAAGCAACTGGAAAAAACAGTGCAAAGAACTGGTGAACCTGATTTTTCAGTGCGAAGATAGCGAACCGTTTCGTCAGCCGGTTGATCTGGTGGAATATCCGGATTATCGTGATATCATTGATACCCCGATGGATTTTGGCACCGTGCGCGAAACCCTGGATGCCGGCAACTATGATAGCCCGCTGGAATTTTGCAAAGATATTCGCCTGATTTTTAGCAACGCGAAAGCCTATACCCCGAACAAACGCAGCAAAATCTATAGCATGACCCTGCGTCTGAGCGCGCTGTTTGAAGAAAAAATGAAAAAAATTAGCAGCGATTTTAAAATTGGTCAGAAATTTAACGAATGACAGTAAAGGTGGATA	pNIC28-Bsa4
