# Supplementary material for: Histone Recognition and Large-Scale Structural Analysis of the Human Bromodomain Family
Source: Cell. 2012 Mar 30;149(1):214–31. doi: 10.1016/j.cell.2012.02.013 (PMC3326523; doi:10.1016/j.cell.2012.02.013)
Supplement: Table S5. Diffraction and refinement statistics for crystallized human BRDs, Related to Experimental Procedures [file mmc3.xls]

## Sheet: Supplemental Table S5
	#	1	2	3	4	5	6	7	8	9	10	11	12	13	14	15	16	17	18	19	20	21	22	23	24	25	26	27	28	29		1	2	3	4	5	6	7
	Target	BRD3(1)	BRD3(2)	BRD4(1)	BRD4(2)	BRDT(1)	BRD9	GCN5L2	ATAD2	BAZ2B	PCAF	CREBBP	FALZ	PB1(1)	PB1(2)	PB1(3)	PB1(4)	PB1(5)	PB1(6)	EP300	TAF1L(2)	TAF1(2)	KIAA1240	ASH1L	PHIP(2)	SMARCA4	CECR2	WDR9(2)	TAF1(1/2)	BRD1		BRD4@1	BRD4@1	BRD4@1	BRD4@1	CREBBP	CREBBP	PB1(5)
	Data Collection
	PDB ID	2NXB	2OO1	2OSS	2OUO	2RFJ	3HME	3D7C	3DAI	3G0L	3GG3	3DWY	3UV2	3IU5	3HMF	3K2J	3TLP	3G0J	3IU6	3I3J	3HMH	3UV4	3LXJ	3MQM	3MB3	3UVD	3NXB	3Q2E	3UV5	3RCW		3UVW	3UVX	3UVY	3UW9	3P1C	3P1D	3MB4
	Space Group	P212121	P212121	P212121	P21212	P212121	P21212	P212121	P6522	C2221	H3	H3	P21	P41	C21	P65	P212121	P21212	P3521	P21	P3221	P212121	P65	P65 [twinned]	P3121	P21	C2	P6522	C2221	P1		P212121	P212121	P212121	P41212	H3	H3	P212121
	Cell Dimentions a,b,c (Å) α, β, γ (deg)	51.50 61.84 84.52 90.00 90.00 90.00	103.84 64.69 91.83 90.00 90.00 90.00	37.42 44.14 78.41 90.00 90.00 90.00	58.03 73.70 33.47 90.00 90.00 90.00	42.94 92.68 100.11 90.00 90.00 90.00	71.26 124.59 30.08 90.00 90.00 90.00	45.43 72.86 75.89 90.00 90.00 90.00	79.62 79.62 137.55 90.00 90.00 120.00	82.43 96.31 57.64 90.00 90.00 90.00	99.23 99.23 101.14 90.00 90.00 120.00	121.49 121.49 40.38 90.00 90.00 120.00	27.14 66.81 39.26 90.00 106.16 90.00	66.91 66.91 40.27 90.00 90.00 90.00	85.81 49.36 33.61 90.00 97.91 90.00	81.39 81.39 79.44 90.00 90.00 120.00	49.43 60.22 109.91 90.00 90.00 90.00	36.57 57.37 137.30 90.00 90.00 90.00	66.40 66.40 85.43 90.00 90.00 120.00	64.91 85.88 149.76 90.00 96.95 90.00	55.14 55.14 84.44 90.00 90.00 120.00	57.45 57.80 123.57 90.00 90.00 90.00	79.64 79.64 204.05 90.00 90.00 120.00	69.59 69.59 151.34 90.00 90.00 120.00	92.55 92.55 75.87 90.00 90.00 120.00	30.20 29.89 67.06 90.00 90.45 90.00	127.16 45.51 45.59 90.00 105.67 90.00	51.66 51.66 151.36 90.00 90.00 120.00	57.76 199.99 88.02 90.00 90.00 90.00	43.14 51.24 130.63 100.61 90.75 93.89		42.50 47.28 59.53 90.00 90.00 90.00	43.94 52.38 57.62 90.00 90.00 90.00	43.22 50.48 51.97 90.00 90.00 90.00	99.19 99.19 135.45 90.00 90.00 90.00	121.69 121.69 39.95 90.00 90.00 120.00	121.55 121.55 40.23 90.00 90.00 120.00	41.96 52.22 134.96 90.00 90.00 90.00
	Resolution (Å)	50.0 (1.40)	50.0 (1.70)	50.0 (1.35)	50.0 (1.89)	50.0 (2.05)	35.6 (2.23)	45.41 (2.06)	39.81 (1.95)	23.62 (2.03)	32.74 (2.25)	23.65 (1.98)	25.01 (1.58)	34.50 (1.60)	28.15 (1.63)	40.69 (2.20)	19.75 (2.13)	30.83 (1.78)	33.20 (1.79)	37.58 (2.33)	28.15 (2.05)	28.96 (1.89)	41.01 (2.34)	47.14 (2.54)	47.14 (2.54)	30.19 (1.85)	29.25 (1.83)	28.89 (1.74)	34.48 (2.03)	19.85 (2.21)		27.01 (1.49)	24.09 (1.91)	43.22 (2.02)	49.57 (2.37)	31.83 (1.82)	19.76 (1.86)	19.01 (1.66)
	Unique Observations	54074 (5296)	69114 (6853)	29320 (2874)	12030 (1156)	24939 (2857)	13436 (1608)	16003 (2285)	19492 (2755)	14561 (2066)	17604 (2567)	15467 (2257)	17223 (2102)	23042 (3180)	17021 (2357)	15266 (2231)	18871 (2738)	28304 (4085)	21132 (2932)	69648 (10054)	9764(1392)	33417 (4734)	31006 (4534)	13718 (2022)	13718 (2022)	10488 (1502)	22346 (3181)	12968 (1797)	33176 (4587)	53141 (7768)		25818 (3617)	10804 (1538)	7866 (1108)	28016 (3867)	19778 (2895)	18613 (2727)	36037 (3529)
	Completeness (%)	100.0 (100.0)	99.7 (100.0)	99.9 (100.0)	99.3 (98.6)	96.4 (77.6)	97.3 (81.8)	98.9 (99.2)	99.9 (99.7)	96.4 (94.4)	100.0 (100.0)	99.9 (100.0)	93.3 (79.5)	97.0 (92.4)	97.6 (92.8)	100.0 (100.0)	99.4 (99.8)	98.9 (100.0)	99.4 (96.4)	99.6 (99.2)	100.0 (100.0)	99.2 (97.8)	99.3 (99.6)	99.9 (100.0)	99.9 (100.0)	100.0 (100.0)	99.3 (98.4)	99.5 (98.0)	99.2 (95.1)	96.7 (96.8)		99.6 (97.2)	99.9 (100.0)	99.7 (100.0)	99.4 (96.2)	100.0 (100.0)	99.9 (100.0)	99.9 (99.8)
	Redundancy	6.1 (4.0)	4.9 (4.1)	8.1 (6.5)	3.7 (3.3)	6.4 (2.9)	4.3 (4.4)	4.6 (4.5)	10.8 (9.9)	3.7 (3.7)	2.8 (2.8)	3.6 (3.6)	3.7 (3.4)	4.8 (4.2)	3.6 (3.5)	8.0 (4.3)	4.4 (4.3)	8.8 (9.0)	8.4 (6.4)	4.7 (4.5)	6.8 (6.8)	4.7 (4.7)	4.9 (4.4)	5.5 (5.4)	5.5 (5.4)	3.5 (3.4)	3.5 (3.4)	6.7 (6.1)	6.5 (4.4)	2.0 (2.1)		5.5 (3.1)	4.4 (4.2)	4.2 (4.4)	9.2 (7.5)	2.7 (2.6)	3.7 (3.6)	7.2 (6.6)
	Rmerge	0.084 (0.398)	0.094 (1.000)	0.077 (0.177)	0.065 (0.618)	0.129 (0.681)	0.083 (0.598)	0.129 (0.736)	0.085 (0.779)	0.079 (0.606)	0.048 (0.456)	0.086 (0.624)	0.050 (0.518)	0.062 (0.647)	0.041 (0.274)	0.074 (0.744)	0.062 (0.880)	0.079 (0.703)	0.136 (0.870)	0.117 (0.820)	0.075 (0.687)	0.074 (0.763)	0.080 (0.653)	0.090 (0.760)	0.090 (0.760)	0.067 (0.544)	0.058 (0.541)	0.088 (0.870)	0.092 (0.741)	0.058 (0.417)		0.100 (0.520)	0.112 (0.617)	0.135 (0.831)	0.119 (0.962)	0.055 (0.434)	0.067 (0.629)	0.067 (0.955)
	I/σI	49.8 (3.3)	24.7 (1.98)	67.1 (11.9)	35.4 (2.1)	12.2 (2.0)	11.2 (2.1)	9.7 (2.0)	20.5 (2.9)	12.5 (2.0)	12.5 (2.0)	11.6 (2.0)	15.9 (2.1)	14.3 (2.0)	18.4 (4.4)	14.4 (2.0)	14.3 (2.0)	18.2 (2.6)	11.2 (2.0)	10.3 (2.0)	15.6 (2.7)	14.4 (2.0)	10.8 (2.0)	10.8 (2.1)	10.8 (2.1)	10.0 (2.0)	11.7 (2.0)	12.9 (2.0)	11.5 (2.0)	9.5 (2.0)		10.0 (2.0)	8.1 (2.0)	8.6 (2.0)	11.9 (2.0)	10.7 (2.1)	11.8 (2.0)	31.5 (2.0)
	Source	SLS-PX10	SLS-PX10	SLS-PX10	FRE-R	SLS-PX10	FRE-R	FRE-R	FRE-R	FRE-R	FRE-L	FRE-R	FRE-R	FRE-L	FRE-L	Diamond I02	Diamond I03	FRE-R	Diamond I03	SLS-PX10	FRE-L	FRE-L	Diamond I04	Diamond I04	Diamond I04	FRE-L	FRE-L	Diamond I02	Diamond I02	Diamond I03		Diamond I04	FRE-R	Diamond I03	Diamond I04	FRE-R	FRE-R	FRE-R
	Collected	2006-10-19	2006-11-26	2007-01-22	2007-02-26	2007-09-22	2008-05-10	2008-04-01	2008-04-07	2008-06-27	2008-07-13	2008-06-19	2008-07-03	22/6/2009	27/1/2009	2009-07-02	2011-07-08	2008-07-12	29/6/2009	2008-07-12	21/3/2009	2009-04-06	2009-12-02	2010-03-03	2010-03-03	13/7/2010	2010-06-08	2010-11-27	2010-11-27	2011-02-13		2010-10-14	2010-06-12	2011-01-26	2010-10-14	2008-07-13	2009-10-29	2009-11-02
	Wavelength	0.97901	0.97875	1.00234	1.542	0.97866	1.542	1.542	1.542	1.542	1.542	1.542	1.542	1.542	1.542	0.9795	1	1.542	0.9763	1	1.542	1.542	0.9204	0.9762	0.9762	1.542	1.542	0.97	0.97	1		0.9763	1.542	0.9793	0.9763	1.542	1.542	1.542
	Refinement
	Resolution (Å)	1.4	1.7	1.35	1.89	2.05	2.23	2.06	1.95	2.03	2.25	1.98	1.58	1.63	1.8	2.2	2.13	1.78	1.79	2.33	2.05	1.89	2.34	2.54	2.25	1.85	1.83	1.74	2.03	2.21		1.49	1.91	2.02	2.37	2.37	2.37	1.66
	Rwork/Rfree (%)	16.8 (18.5)	18.6 (21.3)	15.1 (17.9)	18.2 (21.6)	19.1 (25.9)	27.9 (22.6)	17.9 (25.6)	20.0/23.9	17.6 (21.4)	20.7 (24.5)	15.9 (21.9)	16.2 (20.9)	16.8 (20.4)	17.1 (19.9)	22.4 (27.0)	20.4 (24.9)	19.3 (23.7)	16.7 (20.2)	22.9 (27.7)	18.5 (25.2)	19.1 (22.5)	21.6 (25.6)	20.7 (25.9)	20.8 (25.7)	19.9 (26.2)	17.8 (21.4)	18.5 (21.9)	19.0 (22.9)	21.0 (27.5)		12.5 (17.1)	16.7 (21.9)	18.1 (25.8)	20.0 (25.7)	16.8/21.8	16.9/21.5	19.8/21.9
	Number of atoms (protein/other/solvent)	2013/32/278	3585/48/476	1105/12/226	898/12/132	2562/0/253	1829/0/111	1770/0/159	1082/11/161	932/4/134	1754/1/120	1869/12/173	1023/10/204	983/0/141	940/8/200	1947/12/54	1889/4/78	1897/20/264	1230/1/173	11096/26/277	1142/0/69	2091/23/305	4268/20/136	1918/0/15	944/7/85	990/7/61	1666/20/209	874/4/105	2107/8/219	7213/7/138		1106/86/223	1076/62/99	919/92/65	3731/84/124	1856/17/181	1875/18/158	1926/38/209
	B-Factors (Å2) (protein/other/water)	21.98/27.50/32.06	24.99/42.81/39.07	10.21/25.43/24.47	35.00/55.33/44.32	28.89/-/42.02	14.87/-/17.07	13.45/-/32.02	30.14/45.32/36.23	15.96/64.19/25.24	29.99/63.49/49.57	30.17/34.58/33.69	16.10/38.90/28.81	9.64/-/20.61	23.91/16.09/34.00	33.29/82.65/34.18	51.07/63.49/44.76	14.41/28.81/21.43	9.55/11.95/18.60	59.20/64.34/37.11	17.97/-/21.13	30.45/36.87/36.33	17.08/34.91/12.65	66.60/-/43.71	55.63/83.45/56.68	46.37/46.66/42.77	28.77/35.44/35.30	28.65/44.75/35.48	40.49/42.20/45.10	40.91/44.99/34.54		11.61/17.55/24.72	27.26/37.30/33.41	27.78/30.16/29.59	53.20/60.36/46.01	33.63/39.22/35.28	18.21/25.63/21.56	36.96/41.03/38.44
	R.M.S.D. Bond (Å) R.M.S.D. Angle (o)	0.010 1.256	0.021 1.749	0.009 1.298	0.018 1.531	0.016 1.517	0.017 1.459	0.016 1.493	0.016 1.316	0.016 1.350	0.015 1.420	0.015 1.414	0.016 1.671	0.016 1.448	0.005 0.848	0.016 1.459	0.016 1.324	0.015 1.373	0.016 1.468	0.007 0.997	0.016 1.385	0.015 1.326	0.012 1.308	0.014 1.375	0.016 1.573	0.016 1.722	0.016 1.423	0.015 1.450	0.015 1.649	0.015 1.451		0.014 1.637	0.013 1.471	0.016 1.525	0.014 1.682	0.016 1.509	0.016 1.525	0.016 1.473
	Ramachdran: Allowed Favored Forbiten	97.63 2.37 0.00	99.53 0.47 0.00	98.25 1.75 0	100.00 0.00 0.00	99.00 1.00 0.00	98.64 1.36 0.00	99.06 0.94 0.00	100.00 0.00 0.00	100.00 0.00 0.00	99.01 0.99 0.00	99.10 0.90 0.00	99.12 0.88 0.00	99.11 0.89 0.00	99.07 0.93 0.00	99.11 0.89 0.00	99.14 0.86 0.00	99.55 0.45 0.00	100.00 0.00 0.00	100.00 0.00 0.00	99.27 0.73 0.00	98.00 2.00 0.00	97.36 2.07 0.56	96.37 3.23 0.40	99.12 0.88 0.00	100.00 0.00 0.00	99.49 0.51 0.00	100.00 0.00 0.00	98.37 1.63 0.00	97.87 2.13 0.00		96.06 3.94 0.00	96.09 3.91 0.00	95.58 4.42 0.00	96.90 3.10 0.00	99.10 0.90 0.00	98.22 1.78 0.00	99.12 0.88 0.00
	Molecules in ASU	2	4	1	1	3	2	2	1	1	2	2	1	1	1	2	2	2	1	12	1	2	4	2	1	1	2	1	1 (tandem)	8		1	1	1	4	2	2	2
	Solvent Content	47	58	43	48	48	46	69	71	70	63	70	47	62	55	50	48	50	62	48	40	57	58	65	80	41	46	39	40	46		38.34	44.39	58.39	56.49	69.36	38.93	51.26
	Programs Used
	Processing	HKL2000	HKL2000	HKL2000	HKL2000	MOSFLM	MOSFLM	MOSFLM	MOSFLM	MOSFLM	MOSFLM	MOSFLM	MOSFLM	MOSFLM	MOSFLM	MOSFLM	XDS	MOSFLM	MOSFLM	MOSFLM	MOSFLM	MOSFLM	MOSFLM	MOSFLM	MOSFLM	MOSFLM	MOSFLM	MOSFLM	MOSFLM	XDS		MOSFLM	MOSFLM	XDS	MOSFLM	MOSFLM	MOSFLM	HKL2000
	Scaling	HKL2000	HKL2000	HKL2000	HKL2000	SCALA	SCALA	SCALA	SCALA	SCALA	SCALA	SCALA	SCALA	SCALA	SCALA	SCALA	SCALA	SCALA	SCALA	SCALA	SCALA	SCALA	SCALA	SCALA	SCALA	SCALA	SCALA	SCALA	SCALA	SCALA		Scala	Scala	Scala	Scala	Scala	Scala	Scalepack
	Phasing	PHASER	PHASER	PHASER	PHASER	PHASER	PHASER	PHASER	PHASER	PHASER	PHASER	PHASER	PHASER	PHASER	PHASER	PHASER	PHASER	PHASER	PHASER	PHASER	PHASER	PHASER	PHASER	PHASER	PHASER	Phaser	PHASER	PHASER	PHASER	PHASER		Phaser	Phaser	Phaser	Phaser	Phaser	Phaser	Phaser
	Phasing Models	1X0J, 1E6I, 1N72, 1F68, 1ZS5	2NXB	2NXB, 2OO1	2NXB, 2OO1, 2OSS	2NXB, 2OO1, 2OSS 2OUO	2NXB, 2OO1, 2OSS 2OUO, 3HME	ensemble of known SGC bromodomains	ensemble of known SGC bromodomains	ensemble of known SGC bromodomains	ensemble of known SGC bromodomains	ensemble of known SGC bromodomains	ensemble of known SGC bromodomains	ensemble of known SGC bromodomains	ensemble of known SGC bromodomains	ensemble of known SGC bromodomains	ensemble of known SGC bromodomains	ensemble of known SGC bromodomains	ensemble of known SGC bromodomains	ensemble of known SGC bromodomains	ensemble of known SGC bromodomains	ensemble of known SGC bromodomains	ensemble of known SGC bromodomains	ensemble of known SGC bromodomains	ensemble of known SGC bromodomains	ensemble of known SGC bromodomains	ensemble of known SGC bromodomains	ensemble of known SGC bromodomains	TAF1 monomers superimposed	ensemble of known SGC bromodomains		Ensemble of 2OSS, 2OUO, 2GRC, 2OO1, 3DAI, 3D7C	Ensemble of 2OSS, 2OUO, 2GRC, 2OO1, 3DAI, 3D7C	Ensemble of 2OSS, 2OUO, 2GRC, 2OO1, 3DAI, 3D7C	Ensemble of 2OSS, 2OUO, 2GRC, 2OO1, 3DAI, 3D7C	CBP apo (3DWY)	CBP apo (3DWY)	PB1(5) apo (3G0J)
	Initial Model	ARP/wARP	ARP/wARP	ARP/wARP	ARP/wARP	ARP/wARP	ARP/wARP	ARP/wARP	ARP/wARP	ARP/wARP	ARP/wARP	ARP/wARP	ARP/wARP	ARP/wARP	ARP/wARP	ARP/wARP	ARP/wARP	ARP/wARP	ARP/wARP	ARP/wARP	ARP/wARP	ARP/wARP	ARP/wARP	ARP/wARP	ARP/wARP	ARP/wARP	ARP/wARP	ARP/wARP	ARP/wARP	ARP/wARP		ARP/wARP	ARP/wARP	ARP/wARP	ARP/wARP	ARP/wARP	ARP/wARP	ARP/wARP
	Manual Build	Coot	Coot	Coot	Coot	Coot	Coot	Coot	Coot	Coot	Coot	Coot	Coot	Coot	Coot	Coot	Coot	Coot	Coot	Coot	Coot	Coot	Coot	Coot	Coot	Coot	Coot	Coot	Coot	Coot		Coot	Coot	Coot	Coot	Coot	Coot	Coot
	Refinement	Refmac	Refmac	Refmac	Refmac	Refmac	Refmac	Refmac	Refmac	Refmac	Refmac	Refmac	Refmac	Refmac	Refmac	Refmac	Refmac	Refmac	Refmac	Refmac	Refmac	Refmac	Refmac	Refmac	Refmac	Refmac	Refmac	Refmac	Refmac	Refmac		Refmac	Refmac	Refmac	Refmac	Refmac	Refmac	Refmac
	TLS Refinement	Yes - TLSD	No	No	Yes - TLSD	Yes - TLSD	Yes - TLSD	Yes - TLSD	Yes - TLSD	Yes - TLSD	Yes - TLSD	Yes - TLSD	Yes - TLSD	Yes - TLSD	Yes - TLSD	Yes - TLSD	Yes - TLSD	Yes - TLSD	Yes - TLSD	Yes - TLSD	Yes - TLSD	Yes - TLSD	Yes - TLSD	Yes - TLSD	Yes - TLSD	Yes - TLSD	Yes - TLSD	Yes - TLSD	Yes - TLSD	Yes - TLSD		Yes - TLSD	Yes - TLSD	Yes - TLSD	Yes - TLSD	Yes - TLSD	Yes - TLSD	Yes - TLSD
	Crystallization
	Condition	0.20M KSCN 0.1M BTProp pH 8.5 20.0% PEG 3350 10.0% EtGly	0.20M NaF 0.1M BTProp pH 7.5 20.0% PEG 3350 10.0% EtGly	0.20M NaNO3 20.0% PEG 3350 10.0% EtGly	0.1M MIB pH 7.0 30.0% PEG 1K	0.20M Na/K(tart) 20.0% PEG 3350 10.0% EtGly	25.5% PEG 3350 0.17M (NH4)2SO4 15% glyc	0.1M TRIS pH 8.5 25% PEG 3350	2M (NH4)2SO4 0.1M BIS-TRIS pH 5.5	25% PEG 3350 0.2M NaCl 0.1M BIS-TRIS pH 5.5	20w/v PEG_10K 4% EtGly 0.1M HEPES pH 8.2	0.2M K_thiocyanate 25w/v PEG_3350 5v/v ethylene_glycol	0.10M Na/KPO4 20.0% PEG 3350 10.0% EtGly	2.1M Na(malate)	0.01M ZnCl2 15.0% PEG 6000 10.0% EtGly MES pH 5.5	NaOAc (NH4)2SO4	25% PEG MME 2000 0.015M NiCl 0.1M Tris pH 8.5	0.20M NaNO3 25.0% PEG 3350 5.0% EtGly	0.01M ZnCl2 0.1M Tris pH 8.0 20.0% PEG 6000 10.0% EtGly	0.2M (NH4)2SO4 30.0% PEG 3350 Bis-Tris pH 5.5	15w/v PEG_3350 0.17M (NH4)2SO4 15w/v glycerol	0.056M NaH2PO4 1.344M K2H2PO4	20% IPA 0.1M tris pH 8.5	0.25M NaNO3 15.0% PEG 3350 10.0% EtGly	11% PEG3350 0.1 M acetate pH 4.6	0.1M Tris pH 8.5 28% MMW PEG Smear	0.1M MES pH 6.5 12% PEG 20,000	0.2M (NH4)Oac BisTris pH 5.5 25% PEG3350	0.1M Tris.HCl pH 9.0 1.1M (NH4)2SO4	0.1M Acetate pH 4.8 32.5% PEG3350 5% EtGly		0.1M Tris pH 8.0 20% MPD	0.35M NaFortmate 20% PEG 3350 10% EtGly	0.2M NaI 0.1M BTProp pH 6.5 20% PEG 3350 10% EtGly	0.1M Tris pH 8.0 0.3M LiCl 15% PEG6000 10% EtGly	0.15M K_thiocyanate 25% PEG3350 10%v EtGly	0.2M K_thiocyanate 20% PEG3350 5%v EtGly	0.2M NaNO3 55% PEG3350 10%v EtGly
	Drop Size	150	150	150	150	150	150	150	150	450	300	300	150	150	300	300	300	300	150	300	300	150	300	300	300	300	150	150	300	300		300	300	300	300	300	300	300
	Ratio (prot:ppt)					1:1	1:2	2:1	1:1	1:2	1:1	1:1	2:1	2:1	1:1	1:1	1899-12-31 01:02:00	1:1	1:2	1:1	1:1	1:1	1:2	2:1	2:1	1:1	2:1	1:2	1:1	2:1		1:1	1:2	2:1	1:2	2:1	1:1	2:1
	Notes									Kac 5mM		150mM NaCl 2% glycerol			150mM NaCl 2% glycerol						150 mM NaCl 3% glycerol			150 mM NaCl 2% glycerol 20 nL seed	+ 5 mM NMP	+ 5 mM NMP	150 mM NaCl 2% glycerol	150 mM NaCl 2% glycerol 9.6 mg/ml frozen		400nL drops + 5mM NMP		H4K5acK8ac	H4K12acK16ac	H4K16acK20ac	H4K8acK12ac	Kac	NMP	NMP
	Fresh/frozen	Fresh	Fresh	Fresh	Fresh	Fresh	Fresh	Fresh	Fresh	Fresh	Fresh	Frozen	Fresh	Fresh	Fresh	Frozen	Fresh	Fresh	Fresh	Frozen	Fresh	Fresh	Frozen	Frozen	Frozen	Fresh	Fresh	Frozen	Frozen	Fresh		Frozen	Frozen	Frozen	Frozen	Frozen	Frozen	Frozen
	Cryo	Ethylene glycol	-	Ethylene glycol	Ethylene glycol	Ethylene glycol	Glycerol	Ethylene glycol	Li2SO4	Ethylene glycol	Ethylene glycol	Ethylene glycol	Ethylene glycol	PEG400	Ethylene glycol	Li2SO4	Ethylene glycol	Ethylene glycol	Ethylene glycol	Glycerol	Ethylene glycol	Ethylene glycol	Glycerol	Ethylene glycol	30% sucrose 20% Ethylene Glycol	EtGly	30% sucrose 20% Ethylene Glycol	20% Ethylene Glycol	Li2SO4	EtGly		EtGly	EtGly	EtGly	EtGly	EtGly	EtGly	EtGly
	Cryo Conc.	0.25	-	0.2	0.2	0.2	0.25	0.25	2M	0.25	0.25	0.25	0.25	0.5	0.25	2M	0.2	0.2	0.2	0.2	0.2	0.2	0.33	0.2		0.2		0.2	2M	0.2		0.2	0.2	0.2	0.2	0.2	0.2	0.2
